# Supplementary material for: Genome-Wide Identification and Characterization of AGO, DCL, and RDR Gene Families in Siraitia grosvenorii
Source: Int J Mol Sci. 2025 May 30;26(11):5301. doi: 10.3390/ijms26115301 (PMC12155263; doi:10.3390/ijms26115301)
Supplement: Supplementary file 1 [file ijms-26-05301-s001.zip › Supplemental Table S1.xlsx]

## Sheet: Sheet1
Supplemental Table S1. Information of AGO genes in the 7 retrieved species
Species	Gene
	Name	Gene ID
Arabidopsis thaliana	AtAGO1	AT1G48410
	AtAGO2	AT1G31280
	AtAGO3	AT1G31290
	AtAGO4	AT2G27040
	AtAGO5	AT2G27880
	AtAGO6	AT2G32940
	AtAGO7	AT1G69440
	AtAGO8	AT5G21030
	AtAGO9	AT5G21150
	AtAGO10	AT5G43810
Cucumis sativus	CsaAGO1	CsaV3_1G005180
	CsaAGO4	CsaV3_4G017350
	CsaAGO5.1	CsaV3_1G014330
	CsaAGO5.2	CsaV3_4G022010
	CsaAGO7	CsaV3_5G033060
	CsaAGO10	CsaV3_3G012840
	CsaAGO16	CsaV3_6G037800
Momordica charantia	MchAGO1	MS018819
	MchAGO4	MS010283
	MchAGO5	MS006787
	MchAGO7	MS015208
	MchAGO10	MS005959
	MchAGO16	MS006369
Cucumis melo	CmeAGO1	MELO3C001957
	CmeAGO4	MELO3C014706
	CmeAGO5	MELO3C004836
	CmeAGO7	MELO3C015649
	CmeAGO10	MELO3C006494
	CmeAGO16	MELO3C014440
Citrullus lanatus	ClaAGO4	Cla97C02G050460
	ClaAGO5	Cla97C01G012980
	ClaAGO7	Cla97C05G105980
	ClaAGO10	Cla97C05G085880
	ClaAGO16	Cla97C09G173890
Oryza sativa	OsAGO1a	LOC_Os02g45070
	OsAGO1b	LOC_Os04g47870
	OsAGO1c	LOC_Os02g58490
	OsAGO1d	LOC_Os06g51310
	OsAGO2	LOC_Os04g52540
	OsAGO3	LOC_Os04g52550
	OsAGO4a	LOC_Os01g16870
	OsAGO4b	LOC_Os04g06770
	OsMEL1	LOC_Os03g58600
	OsAGO13	LOC_Os03g57560
	OsAGO12	LOC_Os03g47820
	OsAGO11	LOC_Os03g47830
	SHL4	LOC_Os03g33650
	OsPNH1	LOC_Os06g39640
	OsAGO14	LOC_Os07g09020
	OsAGO15	LOC_Os01g16850
	OsAGO16	LOC_Os07g16224
	OsAGO17	LOC_Os02g07310
	OsAGO18	LOC_Os07g28850
Zea mays	ZmAGO1a	GRMZM2G441583_P01
	ZmAGO1b	AC209206.3_FGP011
	ZmAGO1c	GRMZM2G039455_P01
	ZmAGO1d	GRMZM2G361518_P01
	ZmAGO1e	GRMZM2G162525_P01
	ZmAGO2	GRMZM2G007791_P01
	ZmAGO4a	GRMZM2G419182_P03
	ZmAGO4d	GRMZM2G141818_P02
	ZmAGO5a	GRMZM2G461936_P02
	ZmAGO5b	GRMZM2G059033_P01
	ZmAGO5c	GRMZM2G347402_P01
	ZmAGO7	GRMZM2G354867_P01
	ZmAGO10a	AC189879.3_FGP003
	ZmAGO10b	GRMZM2G079080_P02
	ZmAGO10c	GRMZM2G108281_P02
	ZmAGO18a	GRMZM2G105250_P01
	ZmAGO18b	GRMZM2G457370_P01
	ZmAGO18c	GRMZM2G457370_P02
