# Supplementary material for: Genome-Wide Identification and Characterization of AGO, DCL, and RDR Gene Families in Siraitia grosvenorii
Source: Int J Mol Sci. 2025 May 30;26(11):5301. doi: 10.3390/ijms26115301 (PMC12155263; doi:10.3390/ijms26115301)
Supplement: Supplementary file 1 [file ijms-26-05301-s001.zip › Supplemental Table S2.xlsx]

## Sheet: Sheet1
Supplemental Table S2. Information of DCL genes in the 7 retrieved species
Species	Gene
	Name	Gene ID
Arabidopsis thaliana	AtDCL1	AT1G01040
	AtDCL2	AT3G03300
	AtDCL3	AT3G43920
	AtDCL4	AT5G20320
Cucumis sativus	CsaDCL1	CsaV3_3G007100
	CsaDCL3	CsaV3_6G031860
	CsaDCL4	CsaV3_1G028590
Momordica charantia	MchDCL1	MS010304
	MchDCL2	MS006296
	MchDCL3	MS001386
	MchDCL4	MS002366
Cucumis melo	CmeDCL1	MELO3C010254
	CmeDCL2	MELO3C010042
	CmeDCL3	MELO3C011495
Citrullus lanatus	ClaDCL1	Cla97C05G079940
	ClaDCL2	Cla97C03G061160
	ClaDCL3	Cla97C08G152540
	ClaDCL4	Cla97C06G121290
Oryza sativa	OsDCL1a	LOC_Os03g02970
	OsDCL1c	LOC_Os05g18850
	OsDCL1b	LOC_Os06g25250
	OsDCL2a	LOC_Os03g38740
	OsDCL2b	LOC_Os09g14610
	OsDCL3a	LOC_Os01g68120
	OsDCL3b	LOC_Os10g34430
	SHO1	LOC_Os04g43050
Zea mays	ZmDCL1	GRMZM2G040762_P01
	ZmDCL2	GRMZM2G301405_P01
	ZmDCL3a	AC194839.3_FGT008
	ZmDCL3b	GRMZM2G413853_P01
	ZmDCL4	GRMZM2G160473_P01
