# Supplementary material for: Genome-Wide Identification and Characterization of AGO, DCL, and RDR Gene Families in Siraitia grosvenorii
Source: Int J Mol Sci. 2025 May 30;26(11):5301. doi: 10.3390/ijms26115301 (PMC12155263; doi:10.3390/ijms26115301)
Supplement: Supplementary file 1 [file ijms-26-05301-s001.zip › Supplemental Table S3.xlsx]

## Sheet: Sheet1
Supplemental Table S3. Information of RDR genes in the 7 retrieved species
Species	Gene
	Name	Gene ID
Arabidopsis thaliana	AtRDR1	AT1G14790
	AtRDR2	AT4G11130
	AtRDR3	AT2G19910
	AtRDR4	AT2G19920
	AtRDR5	AT2G19930
	AtRDR6	AT3G49500
	CsaRDR1.1	CsaV3_5G011210
Cucumis sativus	CsaRDR1.2	CsaV3_5G027970
	CsaRDR1.2	CsaV3_5G027970
	CsaRDR1.4	CsaV3_5G028230
	CsaRDR2	CsaV3_1G001660
	CsaRDR5	CsaV3_1G039730
	CsaRDR6	CsaV3_2G032040
Momordica charantia	MchRDR1.1	MS020747
	MchRDR1.2	MS009042
	MchRDR1.3	MS020748
	MchRDR2	MS001931
	MchRDR5	MS003860
	MchRDR6	MS001313
Cucumis melo	CmeRDR1.1	MELO3C005284
	CmeRDR1.2	MELO3C005257
	CmeRDR1.3	MELO3C026815
	CmeRDR2	MELO3C017106
	CmeRDR5	MELO3C015406
	CmeRDR6	MELO3C015649
Citrullus lanatus	ClaRDR1.1	Cla97C07G133700
	ClaRDR1.2	Cla97C07G133680
	ClaRDR1.3	Cla97C01G006770
	ClaRDR1.4	Cla97C07G134280
	ClaRDR1.5	Cla97C00G000380
	ClaRDR1.6	Cla97C07G133670
	ClaRDR1.7	Cla97C01G006910
	ClaRDR2	Cla97C06G126490
	ClaRDR5	Cla97C03G066490
	ClaRDR6	Cla97C08G156700
Oryza sativa	OsRDR1	LOC_Os02g50330
	OsRDR2	LOC_Os04g39160
	OsRDR3	LOC_Os01g10130
	OsRDR4	LOC_Os01g10140
	SHL2	LOC_Os01g34350
Zea mays	ZmRDR1	GRMZM2G481730_P01
	Zmmop1	GRMZM2G042443_P01
	ZmRDR3	GRMZM2G357825_P01
	ZmRDR4	GRMZM2G145201_P01
	ZmRDR5	GRMZM2G347931_P01
