# Supplementary material for: Genome-Wide Identification and Characterization of AGO, DCL, and RDR Gene Families in Siraitia grosvenorii
Source: Int J Mol Sci. 2025 May 30;26(11):5301. doi: 10.3390/ijms26115301 (PMC12155263; doi:10.3390/ijms26115301)
Supplement: Supplementary file 1 [file ijms-26-05301-s001.zip › Supplemental Table S4.xlsx]

## Sheet: Sheet1
Supplemental Table S4. Primers used for RT-qPCR analysis in this study
Primers	Primer sequences (5′→3′)
SgAGO1.1-F1	AGTCGTCCAGCACATTATC
SgAGO1.1-R1	AGCAGAGGTTATTAGTCAGAG
SgAGO1.2-F1	CACGCAGTTGACAAGAGT
SgAGO1.2-R1	GTAATGAGCAGGACGACTT
SgAGO10-F1	GGTAATGTAAGGCGGAAGT
SgAGO10-R1	GATGTGCGTGTTGAATGG
SgAGO4-F1	GACTCAGCGGAAGGAATT
SgAGO4-R1	AGAGAAGAAGGAGAGGAAGA
SgAGO5-F1	TGGAAGAGATGGAGGTAGG
SgAGO5-R1	TTGAGGAGGAGGAGAAGG
SgAGO6-F1	TAGAGACGGAGTTAGTGAATC
SgAGO6-R1	AAGATGTTGGTAAGCCTTGA
SgAGO7-F1	CATCACCAATATCAGCATCAG
SgAGO7-R1	AAGAGGAAGAGGAAGAGGAA
SgDCL1-F1	TCACTACCAAGGCATCTCT
SgDCL1-R1	CATCCACATCCAGCACAA
SgDCL2-F1	AAGTTGAGTGAAGACGATGA
SgDCL2-R1	AGTTCTACACCAGTTGAAGG
SgDCL3-F1	AGACTATGATCGCAGTGATG
SgDCL3-R1	TGAACAGTAGGAGCCAAGA
SgDCL4-F1	TGCTGCCAACCATATACTC
SgDCL4-R1	CATCTTGCTGCTTGACTTC
SgRDR1.1-F1	GTTGAATGTGTCTGTGGATT
SgRDR1.1-R1	ACCTTGTGGCTTGTGTAG
SgRDR1.2-F1	TGGTGGATTGTGTTGTCTT
SgRDR1.2-R1	CAGGCTCGTAATTCATAGGT
SgRDR1.3-F1	CTAATCAACGCCTATGGTATG
SgRDR1.3-R1	AAGCACAGTGTCAAGTCTT
SgRDR2-F1	GTAGCCGATAAGTGTGGAT
SgRDR2-R1	CGTTGAGCATCTTGTTCTT
SgRDR5-F1	CTTGGATTGCGTCGGTAT
SgRDR5-R1	GCTGATGTGGTTGGATTCT
SgRDR6-F1	GGTGATGTCCATTACGATATAG
SgRDR6-R1	TACGAGCACTTCTGATTCC
