# Supplementary material for: Genome-Wide Identification and Characterization of AGO, DCL, and RDR Gene Families in Siraitia grosvenorii
Source: Int J Mol Sci. 2025 May 30;26(11):5301. doi: 10.3390/ijms26115301 (PMC12155263; doi:10.3390/ijms26115301)
Supplement: Supplementary file 1 [file ijms-26-05301-s001.zip › Supplemental Table S5.xlsx]

## Sheet: Sheet1
Gene Name	Cis-Element	Sequence	Start Position	Length	Strand	Fuction
SgAGO1	TGA-element	AACGAC	1550	6	-	auxin responsiveness
SgAGO1	LAMP-element	CTTTATCA	1877	8	-	light responsiveness
SgAGO1	AE-box	AGAAACTT	107	8	+	light responsiveness
SgAGO1	MRE	AACCTAA	1078	7	-	light responsiveness
SgAGO1	CAT-box	GCCACT	365	6	-	meristem expression
SgAGO1	CAT-box	GCCACT	482	6	-	meristem expression
SgAGO1	CAT-box	GCCACT	516	6	+	meristem expression
SgAGO1	CAT-box	GCCACT	968	6	-	meristem expression
SgAGO1	ARE	AAACCA	741	6	-	anaerobic induction
SgAGO1	ARE	AAACCA	1431	6	-	anaerobic induction
SgAGO1	TGACG-motif	TGACG	350	5	+	MeJA responsiveness
SgAGO1	ACE	GACACGTATG	586	9	+	light responsiveness
SgAGO1	Box 4	ATTAAT	209	6	+	light responsiveness
SgAGO1	Box 4	ATTAAT	417	6	+	light responsiveness
SgAGO1	GC-motif	CCCCCG	331	6	-	anoxic specific inducibility
SgAGO1	GARE-motif	TCTGTTG	1852	7	+	gibberellin responsiveness
SgAGO1	G-box	CACGAC	491	6	-	light responsiveness
SgAGO1	G-box	TACGTG	588	6	-	light responsiveness
SgAGO1	G-box	CCACGTAA	612	8	+	light responsiveness
SgAGO1	G-box	TACGTG	613	6	-	light responsiveness
SgAGO1	GATA-motif	GATAGGA	1463	7	-	light responsiveness
SgAGO1	CGTCA-motif	CGTCA	350	5	-	MeJA responsiveness
SgAGO1	ABRE	TACGTGTC	586	8	-	abscisic acid responsiveness
SgAGO1	ABRE	ACGTG	588	5	-	abscisic acid responsiveness
SgAGO1	ABRE	ACGTG	613	5	-	abscisic acid responsiveness
SgAGO1	GCN4_motif	TGAGTCA	235	7	+	endosperm expression
SgAGO10.1	MBS	CAACTG	411	6	-	drought responsiveness
SgAGO10.1	GARE-motif	TCTGTTG	1987	7	-	gibberellin responsiveness
SgAGO10.1	CGTCA-motif	CGTCA	783	5	+	MeJA responsiveness
SgAGO10.1	CGTCA-motif	CGTCA	1969	5	-	MeJA responsiveness
SgAGO10.1	TCT-motif	TCTTAC	1206	6	+	light responsiveness
SgAGO10.1	TCT-motif	TCTTAC	1416	6	-	light responsiveness
SgAGO10.1	TCT-motif	TCTTAC	1899	6	+	light responsiveness
SgAGO10.1	P-box	CCTTTTG	62	7	+	gibberellin responsiveness
SgAGO10.1	I-box	gGATAAGGTG	1261	9	-	light responsiveness
SgAGO10.1	CAT-box	GCCACT	1892	6	-	meristem expression
SgAGO10.1	ARE	AAACCA	991	6	-	anaerobic induction
SgAGO10.1	ARE	AAACCA	1079	6	-	anaerobic induction
SgAGO10.1	ARE	AAACCA	1619	6	-	anaerobic induction
SgAGO10.1	ACE	CTAACGTATT	1946	9	-	light responsiveness
SgAGO10.1	TGACG-motif	TGACG	783	5	-	MeJA responsiveness
SgAGO10.1	TGACG-motif	TGACG	1969	5	+	MeJA responsiveness
SgAGO10.1	Box 4	ATTAAT	979	6	+	light responsiveness
SgAGO10.1	Box 4	ATTAAT	1046	6	-	light responsiveness
SgAGO10.2	WUN-motif	AAATTTCCT	861	9	+	wound responsiveness
SgAGO10.2	MBS	CAACTG	1840	6	-	drought responsiveness
SgAGO10.2	GC-motif	CCCCCG	450	6	+	anoxic specific inducibility
SgAGO10.2	3-AF1 binding site	TAAGAGAGGAA	865	10	-	light responsiveness
SgAGO10.2	G-box	CACGTG	635	6	+	light responsiveness
SgAGO10.2	G-box	CACGTC	1895	6	-	light responsiveness
SgAGO10.2	GT1-motif	GGTTAA	1564	6	+	light responsiveness
SgAGO10.2	GT1-motif	GGTTAA	1770	6	-	light responsiveness
SgAGO10.2	GATA-motif	GATAGGA	168	7	+	light responsiveness
SgAGO10.2	CGTCA-motif	CGTCA	756	5	+	MeJA responsiveness
SgAGO10.2	CGTCA-motif	CGTCA	1790	5	+	MeJA responsiveness
SgAGO10.2	CGTCA-motif	CGTCA	1848	5	-	MeJA responsiveness
SgAGO10.2	ABRE	ACGTG	275	5	+	abscisic acid responsiveness
SgAGO10.2	ABRE	CACGTG	635	6	+	abscisic acid responsiveness
SgAGO10.2	ABRE	ACGTG	636	5	+	abscisic acid responsiveness
SgAGO10.2	ABRE	ACGTG	829	5	-	abscisic acid responsiveness
SgAGO10.2	ABRE	ACGTG	1580	5	+	abscisic acid responsiveness
SgAGO10.2	ABRE	ACGTG	1896	5	+	abscisic acid responsiveness
SgAGO10.2	AE-box	AGAAACAA	1608	8	+	light responsiveness
SgAGO10.2	LAMP-element	CTTTATCA	639	8	-	light responsiveness
SgAGO10.2	TCA-element	CCATCTTTTT	1686	9	+	salicylic acid responsiveness
SgAGO10.2	TCA-element	TCAGAAGAGG	1817	9	-	salicylic acid responsiveness
SgAGO10.2	G-Box	CACGTT	274	6	-	light responsiveness
SgAGO10.2	G-Box	CACGTG	635	6	+	light responsiveness
SgAGO10.2	G-Box	CACGTT	829	6	+	light responsiveness
SgAGO10.2	G-Box	CACGTT	1579	6	-	light responsiveness
SgAGO10.2	CAT-box	GCCACT	1176	6	+	meristem expression
SgAGO10.2	ARE	AAACCA	31	6	+	anaerobic induction
SgAGO10.2	ARE	AAACCA	975	6	-	anaerobic induction
SgAGO10.2	ARE	AAACCA	1313	6	-	anaerobic induction
SgAGO10.2	ARE	AAACCA	1408	6	-	anaerobic induction
SgAGO10.2	ARE	AAACCA	1993	6	+	anaerobic induction
SgAGO10.2	Gap-box	CAAATGAA(A/G)A	24	9.5	+	light responsiveness
SgAGO10.2	TGACG-motif	TGACG	756	5	-	MeJA responsiveness
SgAGO10.2	TGACG-motif	TGACG	1790	5	-	MeJA responsiveness
SgAGO10.2	TGACG-motif	TGACG	1848	5	+	MeJA responsiveness
SgAGO10.2	ACE	GCGACGTACC	485	9	-	light responsiveness
SgAGO10.2	O2-site	GTTGACGTGA	1892	9	+	zein metabolism regulation
SgAGO4	CAT-box	GCCACT	738	6	+	meristem expression
SgAGO4	CAT-box	GCCACT	816	6	-	meristem expression
SgAGO4	G-Box	CACGTG	727	6	+	light responsiveness
SgAGO4	G-Box	CACGTG	1834	6	-	light responsiveness
SgAGO4	chs-Unit 1 m1	ACCTAACCCGC	766	10	+	light responsiveness
SgAGO4	Box 4	ATTAAT	43	6	+	light responsiveness
SgAGO4	Box 4	ATTAAT	90	6	+	light responsiveness
SgAGO4	Box 4	ATTAAT	930	6	+	light responsiveness
SgAGO4	Box 4	ATTAAT	971	6	+	light responsiveness
SgAGO4	Box 4	ATTAAT	1201	6	-	light responsiveness
SgAGO4	TGACG-motif	TGACG	1796	5	+	MeJA responsiveness
SgAGO4	I-box	gGATAAGGTG	277	9	-	light responsiveness
SgAGO4	MRE	AACCTAA	566	7	-	light responsiveness
SgAGO4	MRE	AACCTAA	863	7	+	light responsiveness
SgAGO4	MRE	AACCTAA	1497	7	+	light responsiveness
SgAGO4	AE-box	AGAAACAA	354	8	-	light responsiveness
SgAGO4	ABRE	CACGTG	727	6	+	abscisic acid responsiveness
SgAGO4	ABRE	ACGTG	728	5	+	abscisic acid responsiveness
SgAGO4	ABRE	CACGTG	1834	6	-	abscisic acid responsiveness
SgAGO4	ABRE	ACGTG	1835	5	+	abscisic acid responsiveness
SgAGO4	AT1-motif	AATTATTTTTTATT	1623	14	+	light responsiveness
SgAGO4	GCN4_motif	TGAGTCA	1084	7	-	endosperm expression
SgAGO4	CGTCA-motif	CGTCA	1796	5	-	MeJA responsiveness
SgAGO4	MBS	CAACTG	1752	6	-	drought responsiveness
SgAGO4	GT1-motif	GGTTAA	1515	6	+	light responsiveness
SgAGO4	G-box	CACGTG	727	6	+	light responsiveness
SgAGO4	G-box	CACGTG	1834	6	-	light responsiveness
SgAGO7.1	AE-box	AGAAACTT	883	8	-	light responsiveness
SgAGO7.1	I-box	AGATAAGG	402	8	-	light responsiveness
SgAGO7.1	Box 4	ATTAAT	126	6	+	light responsiveness
SgAGO7.1	Box 4	ATTAAT	282	6	+	light responsiveness
SgAGO7.1	Box 4	ATTAAT	769	6	+	light responsiveness
SgAGO7.1	Box 4	ATTAAT	1423	6	-	light responsiveness
SgAGO7.1	Box 4	ATTAAT	1478	6	-	light responsiveness
SgAGO7.1	GA-motif	ATAGATAA	404	8	-	light responsiveness
SgAGO7.1	circadian	CAAAGATATC	984	9	-	circadian control
SgAGO7.1	ARE	AAACCA	3	6	-	anaerobic induction
SgAGO7.1	ARE	AAACCA	1433	6	+	anaerobic induction
SgAGO7.1	ARE	AAACCA	1759	6	+	anaerobic induction
SgAGO7.1	ARE	AAACCA	1976	6	+	anaerobic induction
SgAGO7.1	Gap-box	CAAATGAA(A/G)A	8	9	-	light responsiveness
SgAGO7.1	chs-CMA2a	TCACTTGA	466	8	-	light responsiveness
SgAGO7.1	GT1-motif	GGTTAAT	1331	7	-	light responsiveness
SgAGO7.1	GT1-motif	GGTTAA	1332	6	-	light responsiveness
SgAGO7.1	3-AF1 binding site	TAAGAGAGGAA	1982	10	-	light responsiveness
SgAGO7.1	GARE-motif	TCTGTTG	184	7	+	gibberellin responsiveness
SgAGO7.1	TCT-motif	TCTTAC	204	6	+	light responsiveness
SgAGO7.1	TCT-motif	TCTTAC	1940	6	+	light responsiveness
SgAGO7.1	GATA-motif	AAGATAAGATT	688	10	-	light responsiveness
SgAGO7.2	AT1-motif	AATTATTTTTTATT	639	13	-	light responsiveness
SgAGO7.2	ABRE	TACGTGTC	376	8	+	abscisic acid responsiveness
SgAGO7.2	ABRE	ACGTG	377	5	+	abscisic acid responsiveness
SgAGO7.2	ABRE	GACACGTGGC	1205	9	-	abscisic acid responsiveness
SgAGO7.2	ABRE	CACGTG	1207	6	-	abscisic acid responsiveness
SgAGO7.2	ABRE	ACGTG	1208	5	+	abscisic acid responsiveness
SgAGO7.2	CGTCA-motif	CGTCA	71	5	-	MeJA responsiveness
SgAGO7.2	TCT-motif	TCTTAC	43	6	+	light responsiveness
SgAGO7.2	TCT-motif	TCTTAC	688	6	+	light responsiveness
SgAGO7.2	TCT-motif	TCTTAC	1848	6	+	light responsiveness
SgAGO7.2	G-box	TACGTG	376	6	+	light responsiveness
SgAGO7.2	G-box	GCCACGTGGA	1205	9	-	light responsiveness
SgAGO7.2	G-box	CACGTG	1207	6	-	light responsiveness
SgAGO7.2	GT1-motif	GGTTAA	563	6	+	light responsiveness
SgAGO7.2	GT1-motif	GGTTAA	1199	6	-	light responsiveness
SgAGO7.2	G-Box	CACGTG	1207	6	-	light responsiveness
SgAGO7.2	Box 4	ATTAAT	80	6	+	light responsiveness
SgAGO7.2	Box 4	ATTAAT	251	6	+	light responsiveness
SgAGO7.2	Box 4	ATTAAT	255	6	+	light responsiveness
SgAGO7.2	Box 4	ATTAAT	704	6	+	light responsiveness
SgAGO7.2	Box 4	ATTAAT	747	6	+	light responsiveness
SgAGO7.2	Box 4	ATTAAT	1244	6	-	light responsiveness
SgAGO7.2	Box 4	ATTAAT	1545	6	-	light responsiveness
SgAGO7.2	ACE	GACACGTATG	374	9	-	light responsiveness
SgAGO7.2	ACE	CTAACGTATT	1548	9	-	light responsiveness
SgAGO7.2	TGACG-motif	TGACG	71	5	+	MeJA responsiveness
SgAGO7.2	TGA-box	TGACGTAA	71	8	+	auxin responsiveness
SgDCL1	Box 4	ATTAAT	1255	6	-	light responsiveness
SgDCL1	Box 4	ATTAAT	1360	6	-	light responsiveness
SgDCL1	O2-site	GATGATGTGG	479	9	+	zein metabolism regulation
SgDCL1	TGACG-motif	TGACG	196	5	-	MeJA responsiveness
SgDCL1	ARE	AAACCA	591	6	-	anaerobic induction
SgDCL1	ARE	AAACCA	969	6	+	anaerobic induction
SgDCL1	GA-motif	ATAGATAA	1106	8	-	light responsiveness
SgDCL1	CAT-box	GCCACT	708	6	+	meristem expression
SgDCL1	chs-CMA1a	TTACTTAA	1177	8	+	light responsiveness
SgDCL1	AE-box	AGAAACAA	896	8	+	light responsiveness
SgDCL1	ABRE	TACGGTC	1715	7	+	abscisic acid responsiveness
SgDCL1	LTR	CCGAAA	348	6	-	low-temperature responsiveness
SgDCL1	CGTCA-motif	CGTCA	196	5	+	MeJA responsiveness
SgDCL1	G-box	CACGAC	1294	6	+	light responsiveness
SgDCL1	TC-rich repeats	GTTTTCTTAC	1865	9	+	defense and stress responsiveness
SgDCL2	AE-box	AGAAACAA	1874	8	-	light responsiveness
SgDCL2	LAMP-element	CTTTATCA	966	8	-	light responsiveness
SgDCL2	GT1-motif	GGTTAA	186	6	-	light responsiveness
SgDCL2	TATC-box	TATCCCA	1214	7	-	gibberellin responsiveness
SgDCL2	WUN-motif	AAATTTCCT	1634	9	+	wound responsiveness
SgDCL2	P-box	CCTTTTG	302	7	-	gibberellin responsiveness
SgDCL2	CCAAT-box	CAACGG	1913	6	+	MYBHv1 binding site
SgDCL2	TCCC-motif	TCTCCCT	1490	7	-	light responsiveness
SgDCL2	TCCC-motif	TCTCCCT	1496	7	-	light responsiveness
SgDCL3	chs-CMA1a	TTACTTAA	87	8	-	light responsiveness
SgDCL3	chs-CMA1a	TTACTTAA	1671	8	+	light responsiveness
SgDCL3	chs-CMA2a	TCACTTGA	644	8	-	light responsiveness
SgDCL3	ARE	AAACCA	611	6	+	anaerobic induction
SgDCL3	ATC-motif	AGTAATCT	410	8	-	light responsiveness
SgDCL3	GA-motif	ATAGATAA	994	8	+	light responsiveness
SgDCL3	circadian	CAAAGATATC	243	9	-	circadian control
SgDCL3	TGACG-motif	TGACG	842	5	+	MeJA responsiveness
SgDCL3	TGACG-motif	TGACG	1804	5	-	MeJA responsiveness
SgDCL3	Box 4	ATTAAT	335	6	+	light responsiveness
SgDCL3	Box 4	ATTAAT	445	6	+	light responsiveness
SgDCL3	Box 4	ATTAAT	547	6	+	light responsiveness
SgDCL3	I-box	TAGATAACC	1497	9	-	light responsiveness
SgDCL3	MRE	AACCTAA	1626	7	-	light responsiveness
SgDCL3	GATA-motif	AAGATAAGATT	94	10	+	light responsiveness
SgDCL3	TCT-motif	TCTTAC	51	6	+	light responsiveness
SgDCL3	TCT-motif	TCTTAC	222	6	-	light responsiveness
SgDCL3	CGTCA-motif	CGTCA	842	5	-	MeJA responsiveness
SgDCL3	CGTCA-motif	CGTCA	1804	5	+	MeJA responsiveness
SgDCL3	CCAAT-box	CAACGG	737	6	+	MYBHv1 binding site
SgDCL3	CCAAT-box	CAACGG	1860	6	+	MYBHv1 binding site
SgDCL3	LTR	CCGAAA	375	6	-	low-temperature responsiveness
SgDCL3	LTR	CCGAAA	418	6	+	low-temperature responsiveness
SgDCL3	GT1-motif	GGTTAA	935	6	+	light responsiveness
SgDCL3	GT1-motif	GGTTAA	937	6	-	light responsiveness
SgDCL3	TC-rich repeats	GTTTTCTTAC	222	9	-	defense and stress responsiveness
SgDCL4	TGACG-motif	TGACG	1400	5	+	MeJA responsiveness
SgDCL4	Box 4	ATTAAT	904	6	+	light responsiveness
SgDCL4	chs-CMA1a	TTACTTAA	510	8	+	light responsiveness
SgDCL4	chs-CMA1a	TTACTTAA	630	8	-	light responsiveness
SgDCL4	ARE	AAACCA	407	6	-	anaerobic induction
SgDCL4	ARE	AAACCA	965	6	+	anaerobic induction
SgDCL4	ARE	AAACCA	1391	6	+	anaerobic induction
SgDCL4	ARE	AAACCA	1751	6	-	anaerobic induction
SgDCL4	ARE	AAACCA	1757	6	-	anaerobic induction
SgDCL4	AE-box	AGAAACAA	1088	8	+	light responsiveness
SgDCL4	TCA-element	CCATCTTTTT	687	9	-	salicylic acid responsiveness
SgDCL4	CGTCA-motif	CGTCA	1400	5	-	MeJA responsiveness
SgDCL4	ABRE	ACGTG	1133	5	-	abscisic acid responsiveness
SgDCL4	ABRE	ACGTG	1842	5	-	abscisic acid responsiveness
SgDCL4	LTR	CCGAAA	8	6	-	low-temperature responsiveness
SgDCL4	LTR	CCGAAA	121	6	-	low-temperature responsiveness
SgDCL4	LTR	CCGAAA	1679	6	-	low-temperature responsiveness
SgDCL4	CCAAT-box	CAACGG	1914	6	+	MYBHv1 binding site
SgDCL4	GARE-motif	TCTGTTG	1874	7	+	gibberellin responsiveness
SgDCL4	TC-rich repeats	GTTTTCTTAC	1759	9	+	defense and stress responsiveness
SgDCL4	G-box	CACGTC	1133	6	+	light responsiveness
SgDCL4	G-box	CACGAC	1768	6	+	light responsiveness
SgDCL4	G-box	TACGTG	1842	6	-	light responsiveness
SgDCL4	GT1-motif	GGTTAA	1198	6	+	light responsiveness
SgDCL4	TATC-box	TATCCCA	1660	7	+	gibberellin responsiveness
SgRDR1.1	TCCC-motif	TCTCCCT	418	7	+	light responsiveness
SgRDR1.1	ABRE	ACGTG	638	5	+	abscisic acid responsiveness
SgRDR1.1	TCT-motif	TCTTAC	1823	6	-	light responsiveness
SgRDR1.1	TCT-motif	TCTTAC	1880	6	-	light responsiveness
SgRDR1.1	MBS	CAACTG	824	6	+	drought responsiveness
SgRDR1.1	MBS	CAACTG	1979	6	-	drought responsiveness
SgRDR1.1	GT1-motif	GGTTAAT	465	7	+	light responsiveness
SgRDR1.1	GT1-motif	GGTTAAT	1138	7	+	light responsiveness
SgRDR1.1	GT1-motif	GGTTAA	1849	6	+	light responsiveness
SgRDR1.1	G-box	TACGTG	637	6	+	light responsiveness
SgRDR1.1	TC-rich repeats	ATTCTCTAAC	19	9	-	defense and stress responsiveness
SgRDR1.1	TC-rich repeats	GTTTTCTTAC	799	9	-	defense and stress responsiveness
SgRDR1.1	ATC-motif	AGTAATCT	1400	8	+	light responsiveness
SgRDR1.1	Box 4	ATTAAT	1021	6	-	light responsiveness
SgRDR1.1	Box 4	ATTAAT	1059	6	-	light responsiveness
SgRDR1.1	O2-site	GATGACATGG	264	9	+	zein metabolism regulation
SgRDR1.1	O2-site	GATGATGTGG	1244	9	-	zein metabolism regulation
SgRDR1.1	O2-site	GATGATGTGG	1705	9	+	zein metabolism regulation
SgRDR1.1	I-box	gGATAAGGTG	1704	9	+	light responsiveness
SgRDR1.1	I-box	TGATAATGT	1796	9	+	light responsiveness
SgRDR1.1	TGA-element	AACGAC	1762	6	-	auxin responsiveness
SgRDR1.2	TCA-element	CCATCTTTTT	317	9	-	salicylic acid responsiveness
SgRDR1.2	TCA-element	CCATCTTTTT	632	9	+	salicylic acid responsiveness
SgRDR1.2	Box 4	ATTAAT	529	6	+	light responsiveness
SgRDR1.2	Box 4	ATTAAT	675	6	+	light responsiveness
SgRDR1.2	Box 4	ATTAAT	787	6	+	light responsiveness
SgRDR1.2	Box 4	ATTAAT	928	6	+	light responsiveness
SgRDR1.2	Box 4	ATTAAT	1740	6	-	light responsiveness
SgRDR1.2	O2-site	GATGACATGG	246	10	+	zein metabolism regulation
SgRDR1.2	TGACG-motif	TGACG	226	5	+	MeJA responsiveness
SgRDR1.2	TGACG-motif	TGACG	229	5	-	MeJA responsiveness
SgRDR1.2	ARE	AAACCA	563	6	-	anaerobic induction
SgRDR1.2	ARE	AAACCA	585	6	-	anaerobic induction
SgRDR1.2	ARE	AAACCA	608	6	-	anaerobic induction
SgRDR1.2	ARE	AAACCA	625	6	-	anaerobic induction
SgRDR1.2	G-Box	CACGTT	367	6	+	light responsiveness
SgRDR1.2	G-Box	CACGTT	431	6	-	light responsiveness
SgRDR1.2	GT1-motif	GGTTAA	952	6	+	light responsiveness
SgRDR1.2	G-box	CACGTC	1517	6	-	light responsiveness
SgRDR1.2	AAAC-motif	CAATCAAAACCT	585	11	-	light responsiveness
SgRDR1.2	GCN4_motif	TGAGTCA	694	7	+	endosperm expression
SgRDR1.2	ABRE	ACGTG	367	5	-	abscisic acid responsiveness
SgRDR1.2	ABRE	ACGTG	432	5	+	abscisic acid responsiveness
SgRDR1.2	ABRE	ACGTG	1518	5	+	abscisic acid responsiveness
SgRDR1.2	CGTCA-motif	CGTCA	226	5	-	MeJA responsiveness
SgRDR1.2	CGTCA-motif	CGTCA	229	5	+	MeJA responsiveness
SgRDR1.2	MBSI	aaaAaaC(G/C)GTTA	256	10.5	+	flavonoid biosynthetic genes regulation
SgRDR1.2	AuxRR-core	GGTCCAT	467	7	+	auxin responsiveness
SgRDR1.3	G-box	TACGTG	1385	6	+	light responsiveness
SgRDR1.3	G-box	CACGTC	1566	6	+	light responsiveness
SgRDR1.3	MBS	CAACTG	1218	6	-	drought responsiveness
SgRDR1.3	ABRE	ACGTG	1386	5	+	abscisic acid responsiveness
SgRDR1.3	ABRE	ACGTG	1566	5	-	abscisic acid responsiveness
SgRDR1.3	AT1-motif	AATTATTTTTTATT	762	13	-	light responsiveness
SgRDR1.3	GATA-motif	GATAGGA	154	7	-	light responsiveness
SgRDR1.3	CAT-box	GCCACT	1850	6	-	meristem expression
SgRDR1.3	TC-rich repeats	ATTCTCTAAC	109	9	+	defense and stress responsiveness
SgRDR1.3	TC-rich repeats	GTTTTCTTAC	185	9	-	defense and stress responsiveness
SgRDR1.3	GARE-motif	TCTGTTG	1627	7	+	gibberellin responsiveness
SgRDR1.3	LTR	CCGAAA	342	6	+	low-temperature responsiveness
SgRDR1.3	P-box	CCTTTTG	1356	7	+	gibberellin responsiveness
SgRDR1.3	TCT-motif	TCTTAC	185	6	-	light responsiveness
SgRDR1.3	TCT-motif	TCTTAC	1773	6	-	light responsiveness
SgRDR1.3	CGTCA-motif	CGTCA	1031	5	+	MeJA responsiveness
SgRDR1.3	CGTCA-motif	CGTCA	1043	5	+	MeJA responsiveness
SgRDR1.3	MRE	AACCTAA	291	7	+	light responsiveness
SgRDR1.3	AE-box	AGAAACTT	239	8	-	light responsiveness
SgRDR1.3	AE-box	AGAAACAA	1792	8	-	light responsiveness
SgRDR1.3	Box 4	ATTAAT	121	6	+	light responsiveness
SgRDR1.3	Box 4	ATTAAT	511	6	+	light responsiveness
SgRDR1.3	Box 4	ATTAAT	553	6	+	light responsiveness
SgRDR1.3	Box 4	ATTAAT	750	6	+	light responsiveness
SgRDR1.3	Box 4	ATTAAT	1945	6	-	light responsiveness
SgRDR1.3	O2-site	GATGA(C/T)(A/G)TG(A/G)	563	8	+	zein metabolism regulation
SgRDR1.3	TGACG-motif	TGACG	1031	5	-	MeJA responsiveness
SgRDR1.3	TGACG-motif	TGACG	1043	5	-	MeJA responsiveness
SgRDR1.3	ARE	AAACCA	736	6	+	anaerobic induction
SgRDR1.3	ARE	AAACCA	850	6	+	anaerobic induction
SgRDR2	Box 4	ATTAAT	652	6	+	light responsiveness
SgRDR2	Box 4	ATTAAT	1153	6	-	light responsiveness
SgRDR2	Box 4	ATTAAT	1448	6	-	light responsiveness
SgRDR2	TGACG-motif	TGACG	253	5	+	MeJA responsiveness
SgRDR2	circadian	CAAAGATATC	495	9	-	circadian control
SgRDR2	ABRE	ACGTG	224	5	+	abscisic acid responsiveness
SgRDR2	ABRE	GCAACGTGTC	446	9	-	abscisic acid responsiveness
SgRDR2	CGTCA-motif	CGTCA	253	5	-	MeJA responsiveness
SgRDR2	TCCC-motif	TCTCCCT	67	7	+	light responsiveness
SgRDR2	GATA-motif	GATAGGA	952	7	+	light responsiveness
SgRDR2	G-box	CACGTC	223	6	-	light responsiveness
SgRDR2	G-box	CACGAC	267	6	-	light responsiveness
SgRDR2	G-box	CACGAC	272	6	-	light responsiveness
SgRDR2	G-box	CACGAC	277	6	-	light responsiveness
SgRDR2	GT1-motif	GGTTAA	1729	6	-	light responsiveness
SgRDR2	GC-motif	CCCCCG	1915	6	+	anoxic specific inducibility
SgRDR2	3-AF1 binding site	TAAGAGAGGAA	473	10	+	light responsiveness
SgRDR5	TGACG-motif	TGACG	1088	5	+	MeJA responsiveness
SgRDR5	TGACG-motif	TGACG	1105	5	-	MeJA responsiveness
SgRDR5	TGACG-motif	TGACG	1198	5	+	MeJA responsiveness
SgRDR5	TGACG-motif	TGACG	1601	5	+	MeJA responsiveness
SgRDR5	Box 4	ATTAAT	1015	6	-	light responsiveness
SgRDR5	Box 4	ATTAAT	1048	6	-	light responsiveness
SgRDR5	chs-CMA2a	TCACTTGA	1275	8	+	light responsiveness
SgRDR5	chs-Unit 1 m1	ACCTAACCCGG	1340	10	+	light responsiveness
SgRDR5	circadian	CAAAGATATC	607	9	-	circadian control
SgRDR5	TCA-element	CCATCTTTTT	1185	9	+	salicylic acid responsiveness
SgRDR5	MRE	AACCTAA	1313	7	-	light responsiveness
SgRDR5	TGA-element	AACGAC	1111	6	-	auxin responsiveness
SgRDR5	TGA-element	AACGAC	1258	6	+	auxin responsiveness
SgRDR5	CGTCA-motif	CGTCA	1088	5	-	MeJA responsiveness
SgRDR5	CGTCA-motif	CGTCA	1105	5	+	MeJA responsiveness
SgRDR5	CGTCA-motif	CGTCA	1198	5	-	MeJA responsiveness
SgRDR5	CGTCA-motif	CGTCA	1601	5	-	MeJA responsiveness
SgRDR5	Box II	TGGTAATAA	220	9	-	light responsiveness
SgRDR5	ABRE	ACGTG	991	5	+	abscisic acid responsiveness
SgRDR5	ABRE	ACGTG	1262	5	+	abscisic acid responsiveness
SgRDR5	ABRE	ACGTG	1329	5	+	abscisic acid responsiveness
SgRDR5	ABRE	AACCCGG	1344	7	+	abscisic acid responsiveness
SgRDR5	Sp1	GGGCGG	299	6	+	light responsiveness
SgRDR5	GC-motif	CCCCCG	785	6	+	anoxic specific inducibility
SgRDR5	CAG-motif	GAAAGGCAGAC	1233	10	-	light responsiveness
SgRDR5	G-box	CACGTC	990	6	-	light responsiveness
SgRDR5	G-box	CACGTC	1261	6	-	light responsiveness
SgRDR5	G-box	CACGTC	1328	6	-	light responsiveness
SgRDR6	ARE	AAACCA	212	6	-	anaerobic induction
SgRDR6	ARE	AAACCA	1745	6	+	anaerobic induction
SgRDR6	GA-motif	ATAGATAA	1507	8	+	light responsiveness
SgRDR6	GA-motif	ATAGATAA	1644	8	+	light responsiveness
SgRDR6	CAT-box	GCCACT	685	6	-	meristem expression
SgRDR6	G-Box	CACGTT	616	6	-	light responsiveness
SgRDR6	G-Box	CACGTT	759	6	+	light responsiveness
SgRDR6	G-Box	CACGTT	1315	6	+	light responsiveness
SgRDR6	MRE	AACCTAA	1011	7	-	light responsiveness
SgRDR6	TCA-element	CCATCTTTTT	675	9	+	salicylic acid responsiveness
SgRDR6	I-box	GTATAAGGCC	258	9	+	light responsiveness
SgRDR6	ABRE	ACGTG	617	5	+	abscisic acid responsiveness
SgRDR6	ABRE	ACGTG	759	5	-	abscisic acid responsiveness
SgRDR6	ABRE	ACGTG	1315	5	-	abscisic acid responsiveness
SgRDR6	TCT-motif	TCTTAC	399	6	+	light responsiveness
SgRDR6	TCT-motif	TCTTAC	1556	6	+	light responsiveness
SgRDR6	GT1-motif	GGTTAA	1105	6	-	light responsiveness
SgRDR6	TC-rich repeats	GTTTTCTTAC	1482	9	+	defense and stress responsiveness
SgRDR6	MBS	CAACTG	1433	6	-	drought responsiveness
